# Supplementary material for: Comparative Validation of Conventional and RNA-Seq Data-Derived Reference Genes for qPCR Expression Studies of Colletotrichum kahawae
Source: PLoS One. 2016 Mar 7;11(3):e0150651. doi: 10.1371/journal.pone.0150651 (PMC4780792; doi:10.1371/journal.pone.0150651)
Supplement: S1 Table — (XLSX) [file pone.0150651.s006.xlsx]

## Sheet: Sheet1
S1 Table. – Primer efficiency specific for the type of samples under study (C. arabica-C. kahawae samples and C. kahawae samples)
	C. arabica - C.kahawae	C.kahawae	Average	SD
Act	1.91812	1.88618	1.90215	0.0225871
Cyp	1.91551	1.90728	1.91014	0.00582065
PP1	1.91466	1.9237	1.91918	0.00639604
ck20430	1.91561	1.92989	1.92275	0.0100974
ck28444	1.95703	1.90841	1.93272	0.0343768
ck48742	1.94623	1.9115	1.92886	0.0245602
ck36020	1.91908	1.94133	1.9302	0.0157398
ck39066	1.92286	1.89383	1.90735	0.0205268
ck34620	1.93352	1.92134	1.92643	0.0086117
ck21238	1.95047	1.95044	1.95045	1.91142e-05
ck25805	1.92283	1.91972	1.92127	0.00219413
