# Supplementary material for: Comparative Validation of Conventional and RNA-Seq Data-Derived Reference Genes for qPCR Expression Studies of Colletotrichum kahawae
Source: PLoS One. 2016 Mar 7;11(3):e0150651. doi: 10.1371/journal.pone.0150651 (PMC4780792; doi:10.1371/journal.pone.0150651)
Supplement: S2 Table — Stability values and ranking of candidate reference genes given by geNorm and Normfinder are provided alongside with the overall ranking calculated by the arithmetic mean ranking value of each gene using the two applets. Genes were ranked from the most stable (1) to the least stable (8). (XLSX) [file pone.0150651.s007.xlsx]

## Sheet: Sheet1
S2 Table.- Ranking of the candidate reference genes for the C. arabica-C. kahawae samples. Candidate reference genes raking for the C. arabica-C. kahawae interaction samples subdivided according to the isolates under study (Ang29, Ang67, Zim12 and Que2).
	Ang 29					Zim12					Que 2					Ang 67
Gene Name	NormFinder		geNorm		Overall ranking	NormFinder		geNorm		Overall ranking	NormFinder		geNorm		Overall ranking	NormFinder		geNorm		Overall ranking
	Stability value	Ranking	M value	Ranking		Stability value	Ranking	M value	Ranking		Stability value	Ranking	M value	Ranking		Stability value	Ranking	M value	Ranking
ck48742	0.761121	8	1.37438	6	8	0.927252	8	1.59061	7	8	0.596318	6	1.28328	7	6	0.569064	7	1.49529	7	7
ck20430	0.625428	6	1.49861	7	7	0.742128	6	1.51112	6	7	0.516283	4	0.659213	1	3	0.661962	8	1.35647	6	7
ck36020	0.708095	7	1.17287	5	6	0.727875	5	1.13041	3	4	0.668248	7	1.22686	6	6	0.510749	6	1.22642	5	6
ck28444	0.27371	2	0.51083	1	2	0.602608	4	1.33532	5	5	0.580169	5	1.1045	4	5	0.423641	5	1.10264	4	5
Cyp	0.224982	1	0.51083	1	1	0.495955	3	0.780046	1	3	0.247247	1	0.91346	2	1	0.289522	1	0.717826	1	1
Act	0.324347	3	0.643306	2	3	0.385232	2	0.780046	1	1	0.464901	2	1.01552	3	3	0.297367	2	0.826181	2	2
ck34620	0.566978	5	1.00181	4	5	0.804694	7	1.17658	4	6	0.727051	8	1.18418	5	6	0.419133	3	0.717826	1	2
PP1	0.332468	4	0.85265	3	4	0.198444	1	0.959211	2	1	0.489873	3	0.659213	1	2	0.424141	4	0.996139	3	4
