# Supplementary material for: Comparative Validation of Conventional and RNA-Seq Data-Derived Reference Genes for qPCR Expression Studies of Colletotrichum kahawae
Source: PLoS One. 2016 Mar 7;11(3):e0150651. doi: 10.1371/journal.pone.0150651 (PMC4780792; doi:10.1371/journal.pone.0150651)
Supplement: S3 Table — Main statistics given by the statistic test Kruskal-Wallis on thr1 expression for C. arabica-C. kahawae samples, comparing the normalization factors followed. (XLSX) [file pone.0150651.s008.xlsx]

## Sheet: Sheet1
S3 Table. - Statistical analysis of thr1 expression in C. arabica-C. kahawae samples relative to the application of different normalization factors. Main statistics given by the statistic test Kruskal-Wallis on thr1 expression for C. arabica-C. kahawae samples, comparing the normalization factors followed.
Kruskal-Wallis test
Ranks
Normalization strategies		N	Mean Rank
A29_24h	NF Global C. arabica-C. kahawae	6	21.6667
	NF Best geNorm	6	18.3333
	NF Best aggressiveness pattern	6	17.3333
	NF Best two ranking genes	6	23.8333
	NF Global C. kahawae	6	19
	NF Worst	6	10.8333
	Total	36
A29_48h	NF Global C. arabica-C. kahawae	6	23.6667
	NF Best geNorm	6	19.8333
	NF Best aggressiveness pattern	6	19.1667
	NF Best two ranking genes	6	23.6667
	NF Global C. kahawae	6	16.5
	NF Worst	6	8.16667
	Total	36
A29_72h	NF Global C. arabica-C. kahawae	6	22.8333
	NF Best geNorm	6	19
	NF Best aggressiveness pattern	6	17.3333
	NF Best two ranking genes	6	24.6667
	NF Global C. kahawae	6	17.1667
	NF Worst	6	10
	Total	36
A67_24h	NF Global C. arabica-C. kahawae	6	20.8333
	NF Best geNorm	6	14.3333
	NF Best aggressiveness pattern	6	14
	NF Best two ranking genes	6	25.6667
	NF Global C. kahawae	6	22.3333
	NF Worst	6	13.8333
	Total	36
A67_72h	NF Global C. arabica-C. kahawae	6	21.5
	NF Best geNorm	6	17.8333
	NF Best aggressiveness pattern	6	18.6667
	NF Best two ranking genes	6	22.8333
	NF Global C. kahawae	6	17.6667
	NF Worst	6	12.5
	Total	36
A67_96h	NF Global C. arabica-C. kahawae	6	23
	NF Best geNorm	6	18.1667
	NF Best aggressiveness pattern	6	16
	NF Best two ranking genes	6	26.3333
	NF Global C. kahawae	6	18.6667
	NF Worst	6	8.83333
	Total	36
Z12_24h	NF Global C. arabica-C. kahawae	6	20
	NF Best geNorm	6	13.8333
	NF Best aggressiveness pattern	6	20
	NF Best two ranking genes	6	26.3333
	NF Global C. kahawae	6	20.1667
	NF Worst	6	10.6667
	Total	36
Z12_48h	NF Global C. arabica-C. kahawae	6	23.3333
	NF Best geNorm	6	14.5
	NF Best aggressiveness pattern	6	19.1667
	NF Best two ranking genes	6	26.8333
	NF Global C. kahawae	6	18.5
	NF Worst	6	8.66667
	Total	36
Z12_72h	NF Global C. arabica-C. kahawae	6	23.6667
	NF Best geNorm	6	18.1667
	NF Best aggressiveness pattern	6	19.6667
	NF Best two ranking genes	6	23
	NF Global C. kahawae	6	15.5
	NF Worst	6	11
	Total	36
Q2_24h	NF Global C. arabica-C. kahawae	6	18.5
	NF Best geNorm	6	17.3333
	NF Best aggressiveness pattern	6	15.8333
	NF Best two ranking genes	6	24.8333
	NF Global C. kahawae	6	22.1667
	NF Worst	6	12.3333
	Total	36
Q2_48h	NF Global C. arabica-C. kahawae	6	20
	NF Best geNorm	6	16.5
	NF Best aggressiveness pattern	6	13.3333
	NF Best two ranking genes	6	25.5
	NF Global C. kahawae	6	22.6667
	NF Worst	6	13
	Total	36
Q2_72h	NF Global C. arabica-C. kahawae	6	24.1667
	NF Best geNorm	6	19.5
	NF Best aggressiveness pattern	6	17.5
	NF Best two ranking genes	6	21.6667
	NF Global C. kahawae	6	17.1667
	NF Worst	6	11
	Total	36
Test Statistics a,b
	A29_24h	A29_48h	A29_72h	A67_24h	A67_72h	A67_96h	Z12_24h	Z12_48h	Z12_72h	Q2_24h	Q2_48h	Q2_72h
Chi-Square	5.34535	8.99399	7.15916	7.07508	3.51051	9.80781	8.2042	11.1321	6.14414	5.40841	7.003	5.52252
df	5	5	5	5	5	5	5	5	5	5	5	5
Asymp. Sig.	0.375202	0.109304	0.20907	0.215116	0.621798	0.0808677	0.145335	0.0488222	0.292445	0.368094	0.220417	0.355483
a. Kruskal Wallis Test
b. Grouping Variable: Normalization strategies
Kruskal-Wallis test
Ranks
Normalization strategies		N	Mean Rank
A29_24h	NF Global C. arabica-C. kahawae	6	17
	NF Best geNorm	6	13.8333
	NF Best aggressiveness pattern	6	13
	NF Best two ranking genes	6	19.1667
	NF Global C. kahawae	6	14.5
	Total	30
A29_48h	NF Global C. arabica-C. kahawae	6	18.1667
	NF Best geNorm	6	15
	NF Best aggressiveness pattern	6	14.1667
	NF Best two ranking genes	6	18.3333
	NF Global C. kahawae	6	11.8333
	Total	30
A29_72h	NF Global C. arabica-C. kahawae	6	17.8333
	NF Best geNorm	6	14.5
	NF Best aggressiveness pattern	6	13
	NF Best two ranking genes	6	19.1667
	NF Global C. kahawae	6	13
	Total	30
A67_24h	NF Global C. arabica-C. kahawae	6	16.6667
	NF Best geNorm	6	11.3333
	NF Best aggressiveness pattern	6	11
	NF Best two ranking genes	6	20.6667
	NF Global C. kahawae	6	17.8333
	Total	30
A67_72h	NF Global C. arabica-C. kahawae	6	17.1667
	NF Best geNorm	6	13.8333
	NF Best aggressiveness pattern	6	14.6667
	NF Best two ranking genes	6	18.3333
	NF Global C. kahawae	6	13.5
	Total	30
A67_96h	NF Global C. arabica-C. kahawae	6	17.6667
	NF Best geNorm	6	13.5
	NF Best aggressiveness pattern	6	11.5
	NF Best two ranking genes	6	20.8333
	NF Global C. kahawae	6	14
	Total	30
Z12_24h	NF Global C. arabica-C. kahawae	6	15.3333
	NF Best geNorm	6	10
	NF Best aggressiveness pattern	6	15.5
	NF Best two ranking genes	6	21.1667
	NF Global C. kahawae	6	15.5
	Total	30
Z12_48h	NF Global C. arabica-C. kahawae	6	18.1667
	NF Best geNorm	6	10
	NF Best aggressiveness pattern	6	14.1667
	NF Best two ranking genes	6	21.6667
	NF Global C. kahawae	6	13.5
	Total	30
Z12_72h	NF Global C. arabica-C. kahawae	6	19.1667
	NF Best geNorm	6	13.6667
	NF Best aggressiveness pattern	6	15.1667
	NF Best two ranking genes	6	18.5
	NF Global C. kahawae	6	11
	Total	30
Q2_24h	NF Global C. arabica-C. kahawae	6	14.5
	NF Best geNorm	6	13.3333
	NF Best aggressiveness pattern	6	11.8333
	NF Best two ranking genes	6	20
	NF Global C. kahawae	6	17.8333
	Total	30
Q2_48h	NF Global C. arabica-C. kahawae	6	15.6667
	NF Best geNorm	6	12.6667
	NF Best aggressiveness pattern	6	10.3333
	NF Best two ranking genes	6	20.6667
	NF Global C. kahawae	6	18.1667
	Total	30
Q2_72h	NF Global C. arabica-C. kahawae	6	19.3333
	NF Best geNorm	6	15
	NF Best aggressiveness pattern	6	13.5
	NF Best two ranking genes	6	17
	NF Global C. kahawae	6	12.6667
	Total	30
Test Statistics a,b
	A29_24h	A29_48h	A29_72h	A67_24h	A67_72h	A67_96h	Z12_24h	Z12_48h	Z12_72h	Q2_24h	Q2_48h	Q2_72h
Chi-Square	1.9914	2.36989	2.50753	5.50538	1.41505	4.28817	4.83011	6.28387	3.57419	3.47097	5.30753	2.26237
df	4	4	4	4	4	4	4	4	4	4	4	4
Asymp. Sig.	0.737341	0.668075	0.643288	0.239257	0.841574	0.368409	0.305178	0.178928	0.466687	0.482306	0.257173	0.687629
a. Kruskal Wallis Test
b. Grouping Variable: Normalization strategies
Kruskal-Wallis test
Ranks
Normalization strategies		N	Mean Rank
A29_24h	NF Global C. arabica-C. kahawae	6	13.5
	NF Best geNorm	6	11.1667
	NF Best aggressiveness pattern	6	10.3333
	NF Best two ranking genes	6	15
	Total	24
A29_48h	NF Global C. arabica-C. kahawae	6	13.8333
	NF Best geNorm	6	11.3333
	NF Best aggressiveness pattern	6	10.6667
	NF Best two ranking genes	6	14.1667
	Total	24
A29_72h	NF Global C. arabica-C. kahawae	6	13.6667
	NF Best geNorm	6	11.3333
	NF Best aggressiveness pattern	6	10
	NF Best two ranking genes	6	15
	Total	24
A67_24h	NF Global C. arabica-C. kahawae	6	14
	NF Best geNorm	6	9.5
	NF Best aggressiveness pattern	6	9.33333
	NF Best two ranking genes	6	17.1667
	Total	24
A67_72h	NF Global C. arabica-C. kahawae	6	13.5
	NF Best geNorm	6	10.8333
	NF Best aggressiveness pattern	6	11.5
	NF Best two ranking genes	6	14.1667
	Total	24
A67_96h	NF Global C. arabica-C. kahawae	6	14
	NF Best geNorm	6	10.5
	NF Best aggressiveness pattern	6	8.83333
	NF Best two ranking genes	6	16.6667
	Total	24
Z12_24h	NF Global C. arabica-C. kahawae	6	12.5
	NF Best geNorm	6	8.16667
	NF Best aggressiveness pattern	6	12.5
	NF Best two ranking genes	6	16.8333
	Total	24
Z12_48h	NF Global C. arabica-C. kahawae	6	13.8333
	NF Best geNorm	6	8
	NF Best aggressiveness pattern	6	11.1667
	NF Best two ranking genes	6	17
	Total	24
Z12_72h	NF Global C. arabica-C. kahawae	6	14.6667
	NF Best geNorm	6	10
	NF Best aggressiveness pattern	6	11.3333
	NF Best two ranking genes	6	14
	Total	24
Q2_24h	NF Global C. arabica-C. kahawae	6	12.8333
	NF Best geNorm	6	11.1667
	NF Best aggressiveness pattern	6	9.83333
	NF Best two ranking genes	6	16.1667
	Total	24
Q2_48h	NF Global C. arabica-C. kahawae	6	13.3333
	NF Best geNorm	6	10.8333
	NF Best aggressiveness pattern	6	8.83333
	NF Best two ranking genes	6	17
	Total	24
Q2_72h	NF Global C. arabica-C. kahawae	6	14.8333
	NF Best geNorm	6	11.6667
	NF Best aggressiveness pattern	6	10.6667
	NF Best two ranking genes	6	12.8333
	Total	24
Test Statistics a,b
	A29_24h	A29_48h	A29_72h	A67_24h	A67_72h	A67_96h	Z12_24h	Z12_48h	Z12_72h	Q2_24h	Q2_48h	Q2_72h
Chi-Square	1.64667	1.11333	1.82667	5.16667	0.906667	4.44667	4.50667	5.28667	1.74667	2.69333	4.46	1.15333
df	3	3	3	3	3	3	3	3	3	3	3	3
Asymp. Sig.	0.648855	0.773856	0.609149	0.159992	0.823819	0.217097	0.211696	0.15197	0.626609	0.441361	0.215886	0.764217
a. Kruskal Wallis Test
b. Grouping Variable: Normalization strategies
Kruskal-Wallis test
Ranks
Normalization strategies		N	Mean Rank
A29_24h	NF Global C. arabica-C. kahawae	6	11
	NF Best geNorm	6	9.16667
	NF Best aggressiveness pattern	6	8.33333
	Total	18
A29_48h	NF Global C. arabica-C. kahawae	6	10.8333
	NF Best geNorm	6	9
	NF Best aggressiveness pattern	6	8.66667
	Total	18
A29_72h	NF Global C. arabica-C. kahawae	6	11.1667
	NF Best geNorm	6	9.33333
	NF Best aggressiveness pattern	6	8
	Total	18
A67_24h	NF Global C. arabica-C. kahawae	6	12
	NF Best geNorm	6	8.33333
	NF Best aggressiveness pattern	6	8.16667
	Total	18
A67_72h	NF Global C. arabica-C. kahawae	6	10.6667
	NF Best geNorm	6	8.83333
	NF Best aggressiveness pattern	6	9
	Total	18
A67_96h	NF Global C. arabica-C. kahawae	6	11.8333
	NF Best geNorm	6	9
	NF Best aggressiveness pattern	6	7.66667
	Total	18
Z12_24h	NF Global C. arabica-C. kahawae	6	10.6667
	NF Best geNorm	6	7.16667
	NF Best aggressiveness pattern	6	10.6667
	Total	18
Z12_48h	NF Global C. arabica-C. kahawae	6	12.3333
	NF Best geNorm	6	6.5
	NF Best aggressiveness pattern	6	9.66667
	Total	18
Z12_72h	NF Global C. arabica-C. kahawae	6	11.3333
	NF Best geNorm	6	8
	NF Best aggressiveness pattern	6	9.16667
	Total	18
Q2_24h	NF Global C. arabica-C. kahawae	6	10.8333
	NF Best geNorm	6	9.5
	NF Best aggressiveness pattern	6	8.16667
	Total	18
Q2_48h	NF Global C. arabica-C. kahawae	6	11.3333
	NF Best geNorm	6	9.5
	NF Best aggressiveness pattern	6	7.66667
	Total	18
Q2_72h	NF Global C. arabica-C. kahawae	6	11.1667
	NF Best geNorm	6	9
	NF Best aggressiveness pattern	6	8.33333
	Total	18
Test Statistics a,b
	A29_24h	A29_48h	A29_72h	A67_24h	A67_72h	A67_96h	Z12_24h	Z12_48h	Z12_72h	Q2_24h	Q2_48h	Q2_72h
Chi-Square	0.783626	0.573099	1.06433	1.97661	0.432749	1.90643	1.7193	3.59064	1.20468	0.748538	1.4152	0.923977
df	2	2	2	2	2	2	2	2	2	2	2	2
Asymp. Sig.	0.675831	0.75085	0.587333	0.372207	0.805434	0.385499	0.423311	0.166074	0.547529	0.687792	0.492824	0.63003
a. Kruskal Wallis Test
b. Grouping Variable: Normalization strategies
Kruskal-Wallis test
Ranks
Normalization strategies		N	Mean Rank
A29_24h	NF Global C. arabica-C. kahawae	6	7.16667
	NF Best geNorm	6	5.83333
	Total	12
A29_48h	NF Global C. arabica-C. kahawae	6	7.16667
	NF Best geNorm	6	5.83333
	Total	12
A29_72h	NF Global C. arabica-C. kahawae	6	7.33333
	NF Best geNorm	6	5.66667
	Total	12
A67_24h	NF Global C. arabica-C. kahawae	6	7.66667
	NF Best geNorm	6	5.33333
	Total	12
A67_72h	NF Global C. arabica-C. kahawae	6	7.16667
	NF Best geNorm	6	5.83333
	Total	12
A67_96h	NF Global C. arabica-C. kahawae	6	7.66667
	NF Best geNorm	6	5.33333
	Total	12
Z12_24h	NF Global C. arabica-C. kahawae	6	7.66667
	NF Best geNorm	6	5.33333
	Total	12
Z12_48h	NF Global C. arabica-C. kahawae	6	8
	NF Best geNorm	6	5
	Total	12
Z12_72h	NF Global C. arabica-C. kahawae	6	7.5
	NF Best geNorm	6	5.5
	Total	12
Q2_24h	NF Global C. arabica-C. kahawae	6	7.16667
	NF Best geNorm	6	5.83333
	Total	12
Q2_48h	NF Global C. arabica-C. kahawae	6	7.16667
	NF Best geNorm	6	5.83333
	Total	12
Q2_72h	NF Global C. arabica-C. kahawae	6	7.5
	NF Best geNorm	6	5.5
	Total	12
Test Statistics a,b
	A29_24h	A29_48h	A29_72h	A67_24h	A67_72h	A67_96h	Z12_24h	Z12_48h	Z12_72h	Q2_24h	Q2_48h	Q2_72h
Chi-Square	0.410256	0.410256	0.641026	1.25641	0.410256	1.25641	1.25641	2.07692	0.923077	0.410256	0.410256	0.923077
df	1	1	1	1	1	1	1	1	1	1	1	1
Asymp. Sig.	0.521839	0.521839	0.42334	0.262332	0.521839	0.262332	0.262332	0.149541	0.336668	0.521839	0.521839	0.336668
a. Kruskal Wallis Test
b. Grouping Variable: Normalization strategies
