# Supplementary material for: Comparative Validation of Conventional and RNA-Seq Data-Derived Reference Genes for qPCR Expression Studies of Colletotrichum kahawae
Source: PLoS One. 2016 Mar 7;11(3):e0150651. doi: 10.1371/journal.pone.0150651 (PMC4780792; doi:10.1371/journal.pone.0150651)
Supplement: S5 Table — Test statistics given by the Kruskal-Wallis statistic test on cat2 expression for C. arabica-C. kahawae samples, comparing the normalization factors followed. (XLSX) [file pone.0150651.s010.xlsx]

## Sheet: Sheet1
S5 Table. - Statistical analysis of cat2 expression in C. arabica-C. kahawae samples relative to the application of different normalization factors. Test statistics given by the Kruskal-Wallis statistic test on cat2 expression for C. arabica-C. kahawae samples, comparing the normalization factors followed.
Kruskal-Wallis test
Ranks
Normalization strategies		N	Mean Rank
A29_24h	NF Global C. arabica-C. kahawae	6	21
	NF Best geNorm	6	18.3333
	NF Best aggressiveness pattern	6	17.5
	NF Best two ranking genes	6	22.3333
	NF Global C. kahawae	6	19.1667
	NF Worst	6	12.6667
	Total	36
A29_48h	NF Global C. arabica-C. kahawae	6	22.8333
	NF Best geNorm	6	20.3333
	NF Best aggressiveness pattern	6	19.1667
	NF Best two ranking genes	6	23.3333
	NF Global C. kahawae	6	16.1667
	NF Worst	6	9.16667
	Total	36
A29_72h	NF Global C. arabica-C. kahawae	6	21.6667
	NF Best geNorm	6	19.5
	NF Best aggressiveness pattern	6	18.1667
	NF Best two ranking genes	6	23.3333
	NF Global C. kahawae	6	17.3333
	NF Worst	6	11
	Total	36
A67_24h	NF Global C. arabica-C. kahawae	6	20.1667
	NF Best geNorm	6	15.5
	NF Best aggressiveness pattern	6	16.3333
	NF Best two ranking genes	6	22.8333
	NF Global C. kahawae	6	20.6667
	NF Worst	6	15.5
	Total	36
A67_72h	NF Global C. arabica-C. kahawae	6	22.8333
	NF Best geNorm	6	16.8333
	NF Best aggressiveness pattern	6	17.8333
	NF Best two ranking genes	6	23.3333
	NF Global C. kahawae	6	18.3333
	NF Worst	6	11.8333
	Total	36
A67_96h	NF Global C. arabica-C. kahawae	6	25
	NF Best geNorm	6	16.8333
	NF Best aggressiveness pattern	6	14
	NF Best two ranking genes	6	30.6667
	NF Global C. kahawae	6	19.3333
	NF Worst	6	5.16667
	Total	36
Z12_24h	NF Global C. arabica-C. kahawae	6	19.1667
	NF Best geNorm	6	16.3333
	NF Best aggressiveness pattern	6	19.1667
	NF Best two ranking genes	6	21.8333
	NF Global C. kahawae	6	19.6667
	NF Worst	6	14.8333
	Total	36
Z12_48h	NF Global C. arabica-C. kahawae	6	22
	NF Best geNorm	6	15.1667
	NF Best aggressiveness pattern	6	18.5
	NF Best two ranking genes	6	24.5
	NF Global C. kahawae	6	18.6667
	NF Worst	6	12.1667
	Total	36
Z12_72h	NF Global C. arabica-C. kahawae	6	25.8333
	NF Best geNorm	6	18.1667
	NF Best aggressiveness pattern	6	20.1667
	NF Best two ranking genes	6	24.6667
	NF Global C. kahawae	6	15.6667
	NF Worst	6	6.5
	Total	36
Q2_24h	NF Global C. arabica-C. kahawae	6	20.5
	NF Best geNorm	6	16.8333
	NF Best aggressiveness pattern	6	13.5
	NF Best two ranking genes	6	25.3333
	NF Global C. kahawae	6	23.8333
	NF Worst	6	11
	Total	36
Q2_48h	NF Global C. arabica-C. kahawae	6	19.5
	NF Best geNorm	6	16
	NF Best aggressiveness pattern	6	13.5
	NF Best two ranking genes	6	25
	NF Global C. kahawae	6	23.1667
	NF Worst	6	13.8333
	Total	36
Q2_72h	NF Global C. arabica-C. kahawae	6	23
	NF Best geNorm	6	19
	NF Best aggressiveness pattern	6	16.6667
	NF Best two ranking genes	6	20.8333
	NF Global C. kahawae	6	17
	NF Worst	6	14.5
	Total	36
Test Statistics a,b
	A29_24h	A29_48h	A29_72h	A67_24h	A67_72h	A67_96h	Z12_24h	Z12_48h	Z12_72h	Q2_24h	Q2_48h	Q2_72h
Chi-Square	3.05105	7.48649	4.97898	2.64565	4.85586	21.1772	1.7027	5.37838	13.3363	8.82664	6.38138	2.57057
df	5	5	5	5	5	5	5	5	5	5	5	5
Asymp. Sig.	0.692115	0.1869	0.418451	0.754418	0.433724	0.000749936	0.888559	0.371466	0.0204228	0.116182	0.270857	0.765832
a. Kruskal Wallis Test
b. Grouping Variable: Normalization strategies
Kruskal-Wallis test
Ranks
Normalization strategies		N	Mean Rank
A29_24h	NF Global C. arabica-C. kahawae	6	16.8333
	NF Best geNorm	6	14.1667
	NF Best aggressiveness pattern	6	13.3333
	NF Best two ranking genes	6	18.1667
	NF Global C. kahawae	6	15
	Total	30
A29_48h	NF Global C. arabica-C. kahawae	6	17.8333
	NF Best geNorm	6	15.5
	NF Best aggressiveness pattern	6	14.5
	NF Best two ranking genes	6	18
	NF Global C. kahawae	6	11.6667
	Total	30
A29_72h	NF Global C. arabica-C. kahawae	6	17
	NF Best geNorm	6	15
	NF Best aggressiveness pattern	6	13.8333
	NF Best two ranking genes	6	18.5
	NF Global C. kahawae	6	13.1667
	Total	30
A67_24h	NF Global C. arabica-C. kahawae	6	16.3333
	NF Best geNorm	6	12.5
	NF Best aggressiveness pattern	6	13.5
	NF Best two ranking genes	6	18.5
	NF Global C. kahawae	6	16.6667
	Total	30
A67_72h	NF Global C. arabica-C. kahawae	6	18.1667
	NF Best geNorm	6	12.8333
	NF Best aggressiveness pattern	6	13.8333
	NF Best two ranking genes	6	18.6667
	NF Global C. kahawae	6	14
	Total	30
A67_96h	NF Global C. arabica-C. kahawae	6	19
	NF Best geNorm	6	11.1667
	NF Best aggressiveness pattern	6	9
	NF Best two ranking genes	6	24.6667
	NF Global C. kahawae	6	13.6667
	Total	30
Z12_24h	NF Global C. arabica-C. kahawae	6	15.3333
	NF Best geNorm	6	13
	NF Best aggressiveness pattern	6	15.5
	NF Best two ranking genes	6	17.8333
	NF Global C. kahawae	6	15.8333
	Total	30
Z12_48h	NF Global C. arabica-C. kahawae	6	17.3333
	NF Best geNorm	6	11.5
	NF Best aggressiveness pattern	6	14.5
	NF Best two ranking genes	6	19.8333
	NF Global C. kahawae	6	14.3333
	Total	30
Z12_72h	NF Global C. arabica-C. kahawae	6	20
	NF Best geNorm	6	12.8333
	NF Best aggressiveness pattern	6	14.8333
	NF Best two ranking genes	6	19
	NF Global C. kahawae	6	10.8333
	Total	30
Q2_24h	NF Global C. arabica-C. kahawae	6	16
	NF Best geNorm	6	12.5
	NF Best aggressiveness pattern	6	9.66667
	NF Best two ranking genes	6	20.3333
	NF Global C. kahawae	6	19
	Total	30
Q2_48h	NF Global C. arabica-C. kahawae	6	15.5
	NF Best geNorm	6	12.5
	NF Best aggressiveness pattern	6	10.5
	NF Best two ranking genes	6	20.3333
	NF Global C. kahawae	6	18.6667
	Total	30
Q2_72h	NF Global C. arabica-C. kahawae	6	18.8333
	NF Best geNorm	6	15.1667
	NF Best aggressiveness pattern	6	13
	NF Best two ranking genes	6	17
	NF Global C. kahawae	6	13.5
	Total	30
Test Statistics a,b
	A29_24h	A29_48h	A29_72h	A67_24h	A67_72h	A67_96h	Z12_24h	Z12_48h	Z12_72h	Q2_24h	Q2_48h	Q2_72h
Chi-Square	1.2086	2.12043	1.52688	1.86237	2.26667	12.4387	0.916129	3.13548	4.7871	6.11433	5.2172	1.83656
df	4	4	4	4	4	4	4	4	4	4	4	4
Asymp. Sig.	0.87668	0.71362	0.821869	0.761055	0.686844	0.0143703	0.922236	0.535414	0.309848	0.190771	0.265728	0.765787
a. Kruskal Wallis Test
b. Grouping Variable: Normalization strategies
Kruskal-Wallis test
Ranks
Normalization strategies		N	Mean Rank
A29_24h	NF Global C. arabica-C. kahawae	6	13.3333
	NF Best geNorm	6	11.5
	NF Best aggressiveness pattern	6	10.6667
	NF Best two ranking genes	6	14.5
	Total	24
A29_48h	NF Global C. arabica-C. kahawae	6	13.6667
	NF Best geNorm	6	11.6667
	NF Best aggressiveness pattern	6	11
	NF Best two ranking genes	6	13.6667
	Total	24
A29_72h	NF Global C. arabica-C. kahawae	6	13.1667
	NF Best geNorm	6	11.6667
	NF Best aggressiveness pattern	6	10.6667
	NF Best two ranking genes	6	14.5
	Total	24
A67_24h	NF Global C. arabica-C. kahawae	6	13.3333
	NF Best geNorm	6	10.5
	NF Best aggressiveness pattern	6	11.1667
	NF Best two ranking genes	6	15
	Total	24
A67_72h	NF Global C. arabica-C. kahawae	6	14.5
	NF Best geNorm	6	10.1667
	NF Best aggressiveness pattern	6	10.6667
	NF Best two ranking genes	6	14.6667
	Total	24
A67_96h	NF Global C. arabica-C. kahawae	6	15
	NF Best geNorm	6	8.66667
	NF Best aggressiveness pattern	6	7.16667
	NF Best two ranking genes	6	19.1667
	Total	24
Z12_24h	NF Global C. arabica-C. kahawae	6	12.5
	NF Best geNorm	6	10.6667
	NF Best aggressiveness pattern	6	12.5
	NF Best two ranking genes	6	14.3333
	Total	24
Z12_48h	NF Global C. arabica-C. kahawae	6	13.5
	NF Best geNorm	6	9.33333
	NF Best aggressiveness pattern	6	11.5
	NF Best two ranking genes	6	15.6667
	Total	24
Z12_72h	NF Global C. arabica-C. kahawae	6	15.3333
	NF Best geNorm	6	9.16667
	NF Best aggressiveness pattern	6	11
	NF Best two ranking genes	6	14.5
	Total	24
Q2_24h	NF Global C. arabica-C. kahawae	6	14
	NF Best geNorm	6	11
	NF Best aggressiveness pattern	6	8.16667
	NF Best two ranking genes	6	16.8333
	Total	24
Q2_48h	NF Global C. arabica-C. kahawae	6	13.6667
	NF Best geNorm	6	10.6667
	NF Best aggressiveness pattern	6	9
	NF Best two ranking genes	6	16.6667
	Total	24
Q2_72h	NF Global C. arabica-C. kahawae	6	15
	NF Best geNorm	6	11.8333
	NF Best aggressiveness pattern	6	10
	NF Best two ranking genes	6	13.1667
	Total	24
Test Statistics a,b
	A29_24h	A29_48h	A29_72h	A67_24h	A67_72h	A67_96h	Z12_24h	Z12_48h	Z12_72h	Q2_24h	Q2_48h	Q2_72h
Chi-Square	1.08667	0.68	1.02	1.52667	2.1	11.26	0.806667	2.64667	3.04667	5.05546	4.12	1.60667
df	3	3	3	3	3	3	3	3	3	3	3	3
Asymp. Sig.	0.780294	0.877898	0.796413	0.676129	0.551913	0.0103999	0.847872	0.449367	0.384486	0.167781	0.248794	0.657879
a. Kruskal Wallis Test
b. Grouping Variable: Normalization strategies
Kruskal-Wallis test
Ranks
Normalization strategies		N	Mean Rank
A29_24h	NF Global C. arabica-C. kahawae	6	10.8333
	NF Best geNorm	6	9.16667
	NF Best aggressiveness pattern	6	8.5
	Total	18
A29_48h	NF Global C. arabica-C. kahawae	6	10.6667
	NF Best geNorm	6	9.16667
	NF Best aggressiveness pattern	6	8.66667
	Total	18
A29_72h	NF Global C. arabica-C. kahawae	6	10.8333
	NF Best geNorm	6	9.33333
	NF Best aggressiveness pattern	6	8.33333
	Total	18
A67_24h	NF Global C. arabica-C. kahawae	6	11
	NF Best geNorm	6	8.5
	NF Best aggressiveness pattern	6	9
	Total	18
A67_72h	NF Global C. arabica-C. kahawae	6	11.6667
	NF Best geNorm	6	8.33333
	NF Best aggressiveness pattern	6	8.5
	Total	18
A67_96h	NF Global C. arabica-C. kahawae	6	13.3333
	NF Best geNorm	6	8.33333
	NF Best aggressiveness pattern	6	6.83333
	Total	18
Z12_24h	NF Global C. arabica-C. kahawae	6	10
	NF Best geNorm	6	8.5
	NF Best aggressiveness pattern	6	10
	Total	18
Z12_48h	NF Global C. arabica-C. kahawae	6	11.3333
	NF Best geNorm	6	7.5
	NF Best aggressiveness pattern	6	9.66667
	Total	18
Z12_72h	NF Global C. arabica-C. kahawae	6	12
	NF Best geNorm	6	7.33333
	NF Best aggressiveness pattern	6	9.16667
	Total	18
Q2_24h	NF Global C. arabica-C. kahawae	6	12.3333
	NF Best geNorm	6	9.5
	NF Best aggressiveness pattern	6	6.66667
	Total	18
Q2_48h	NF Global C. arabica-C. kahawae	6	11.8333
	NF Best geNorm	6	9.16667
	NF Best aggressiveness pattern	6	7.5
	Total	18
Q2_72h	NF Global C. arabica-C. kahawae	6	11.3333
	NF Best geNorm	6	9.33333
	NF Best aggressiveness pattern	6	7.83333
	Total	18
Test Statistics a,b
	A29_24h	A29_48h	A29_72h	A67_24h	A67_72h	A67_96h	Z12_24h	Z12_48h	Z12_72h	Q2_24h	Q2_48h	Q2_72h
Chi-Square	0.608187	0.45614	0.666667	0.736842	1.48538	4.87719	0.315789	1.55556	2.32749	3.39061	2.0117	1.29825
df	2	2	2	2	2	2	2	2	2	2	2	2
Asymp. Sig.	0.737792	0.796068	0.716531	0.691826	0.475832	0.0872833	0.85394	0.459426	0.312315	0.183543	0.365734	0.522504
a. Kruskal Wallis Test
b. Grouping Variable: Normalization strategies
Kruskal-Wallis test
Ranks
Normalization strategies		N	Mean Rank
A29_24h	NF Global C. arabica-C. kahawae	6	7.16667
	NF Best geNorm	6	5.83333
	Total	12
A29_48h	NF Global C. arabica-C. kahawae	6	7
	NF Best geNorm	6	6
	Total	12
A29_72h	NF Global C. arabica-C. kahawae	6	7.16667
	NF Best geNorm	6	5.83333
	Total	12
A67_24h	NF Global C. arabica-C. kahawae	6	7.33333
	NF Best geNorm	6	5.66667
	Total	12
A67_72h	NF Global C. arabica-C. kahawae	6	7.5
	NF Best geNorm	6	5.5
	Total	12
A67_96h	NF Global C. arabica-C. kahawae	6	8.33333
	NF Best geNorm	6	4.66667
	Total	12
Z12_24h	NF Global C. arabica-C. kahawae	6	7
	NF Best geNorm	6	6
	Total	12
Z12_48h	NF Global C. arabica-C. kahawae	6	7.66667
	NF Best geNorm	6	5.33333
	Total	12
Z12_72h	NF Global C. arabica-C. kahawae	6	7.83333
	NF Best geNorm	6	5.16667
	Total	12
Q2_24h	NF Global C. arabica-C. kahawae	6	7.83333
	NF Best geNorm	6	5.16667
	Total	12
Q2_48h	NF Global C. arabica-C. kahawae	6	7.5
	NF Best geNorm	6	5.5
	Total	12
Q2_72h	NF Global C. arabica-C. kahawae	6	7.33333
	NF Best geNorm	6	5.66667
	Total	12
Test Statistics a,b
	A29_24h	A29_48h	A29_72h	A67_24h	A67_72h	A67_96h	Z12_24h	Z12_48h	Z12_72h	Q2_24h	Q2_48h	Q2_72h
Chi-Square	0.410256	0.230769	0.410256	0.641026	0.923077	3.10256	0.230769	1.25641	1.64103	1.65258	0.923077	0.641026
df	1	1	1	1	1	1	1	1	1	1	1	1
Asymp. Sig.	0.521839	0.630954	0.521839	0.42334	0.336668	0.0781691	0.630954	0.262332	0.200185	0.198608	0.336668	0.42334
a. Kruskal Wallis Test
b. Grouping Variable: Normalization strategies
