# Supplementary material for: Comparative Validation of Conventional and RNA-Seq Data-Derived Reference Genes for qPCR Expression Studies of Colletotrichum kahawae
Source: PLoS One. 2016 Mar 7;11(3):e0150651. doi: 10.1371/journal.pone.0150651 (PMC4780792; doi:10.1371/journal.pone.0150651)
Supplement: S6 Table — Test statistics given by the Kruskal-Wallis statistic test on cat2 expression for C. kahawae samples, comparing the normalization factors followed. (XLSX) [file pone.0150651.s011.xlsx]

## Sheet: Sheet1
S6 Table. - Statistical analysis of cat2 expression in C. kahawae samples relative to the application of different normalization factors. Test statistics given by the Kruskal-Wallis statistic on cat2 expression for C. kahawae samples, comparing the normalization factors followed.
Kruskal-Wallis test
Ranks
Normalization strategies		N	Mean Rank
A29 -Ap	NF Global C. kahawae	4	11.25
	NF Best geNorm	4	11.5
	NF Best two ranking genes	4	11.25
	NF Global C. arabica-C. kahawae	4	8
	NF Worst	4	10.5
	Total	20
A29 -ApV	NF Global C. kahawae	4	6.5
	NF Best geNorm	4	4.75
	NF Best two ranking genes	4	11.5
	NF Global C. arabica-C. kahawae	4	15.5
	NF Worst	4	14.25
	Total	20
A29 -M	NF Global C. kahawae	4	8
	NF Best geNorm	4	3.75
	NF Best two ranking genes	4	9.75
	NF Global C. arabica-C. kahawae	4	12.75
	NF Worst	4	18.25
	Total	20
A67 -Ap	NF Global C. kahawae	4	13.5
	NF Best geNorm	4	12
	NF Best two ranking genes	4	15.75
	NF Global C. arabica-C. kahawae	4	7.5
	NF Worst	4	3.75
	Total	20
A67 -ApV	NF Global C. kahawae	4	9.25
	NF Best geNorm	4	7.75
	NF Best two ranking genes	4	13.75
	NF Global C. arabica-C. kahawae	4	9
	NF Worst	4	12.75
	Total	20
A67 -M	NF Global C. kahawae	4	10.25
	NF Best geNorm	4	8
	NF Best two ranking genes	4	12.25
	NF Global C. arabica-C. kahawae	4	14.5
	NF Worst	4	7.5
	Total	20
Z12 -Ap	NF Global C. kahawae	4	12.25
	NF Best geNorm	4	13.25
	NF Best two ranking genes	4	10
	NF Global C. arabica-C. kahawae	4	8.5
	NF Worst	4	8.5
	Total	20
Z12 -ApV	NF Global C. kahawae	4	10.5
	NF Best geNorm	4	11.5
	NF Best two ranking genes	4	12.25
	NF Global C. arabica-C. kahawae	4	7.5
	NF Worst	4	10.75
	Total	20
Z12 -M	NF Global C. kahawae	4	7.75
	NF Best geNorm	4	4.75
	NF Best two ranking genes	4	12.75
	NF Global C. arabica-C. kahawae	4	16.5
	NF Worst	4	10.75
	Total	20
Q2 -Ap	NF Global C. kahawae	4	13
	NF Best geNorm	4	10.25
	NF Best two ranking genes	4	15.5
	NF Global C. arabica-C. kahawae	4	11.25
	NF Worst	4	2.5
	Total	20
Q2 -ApV	NF Global C. kahawae	4	14.25
	NF Best geNorm	4	12.75
	NF Best two ranking genes	4	14.25
	NF Global C. arabica-C. kahawae	4	8.25
	NF Worst	4	3
	Total	20
Q2 -M	NF Global C. kahawae	4	11.5
	NF Best geNorm	4	9
	NF Best two ranking genes	4	15.25
	NF Global C. arabica-C. kahawae	4	13.75
	NF Worst	4	3
	Total	20
Test Statistics a,b
	A29 -Ap	A29 -ApV	A29 -M	A67 -Ap	A67 -ApV	A67 -M	Z12 -Ap	Z12 -ApV	Z12 -M	Q2 -Ap	Q2 -ApV	Q2 -M
Chi-Square	0.957143	10.1857	13.4286	10.6714	3.08571	3.92857	2.15714	1.5	9.34286	10.9571	10.8	10.5857
df	4	4	4	4	4	4	4	4	4	4	4	4
Asymp. Sig.	0.916223	0.0374129	0.00936092	0.0305158	0.543585	0.415759	0.706883	0.826641	0.0530783	0.0270499	0.0289061	0.0316366
a. Kruskal Wallis test
b. Grouping Variable: Normalization strategies
Kruskal-Wallis test
Ranks
Normalization strategies		N	Mean Rank
A29 -Ap	NF Global C. kahawae	4	9.25
	NF Best geNorm	4	9.25
	NF Best two ranking genes	4	9.25
	NF Global C. arabica-C. kahawae	4	6.25
	Total	16
A29 -ApV	NF Global C. kahawae	4	6.5
	NF Best geNorm	4	4.75
	NF Best two ranking genes	4	9.5
	NF Global C. arabica-C. kahawae	4	13.25
	Total	16
A29 -M	NF Global C. kahawae	4	8
	NF Best geNorm	4	3.75
	NF Best two ranking genes	4	9.75
	NF Global C. arabica-C. kahawae	4	12.5
	Total	16
A67 -Ap	NF Global C. kahawae	4	9.5
	NF Best geNorm	4	8
	NF Best two ranking genes	4	11.75
	NF Global C. arabica-C. kahawae	4	4.75
	Total	16
A67 -ApV	NF Global C. kahawae	4	8.25
	NF Best geNorm	4	6.75
	NF Best two ranking genes	4	11.75
	NF Global C. arabica-C. kahawae	4	7.25
	Total	16
A67 -M	NF Global C. kahawae	4	7.5
	NF Best geNorm	4	5.75
	NF Best two ranking genes	4	9.25
	NF Global C. arabica-C. kahawae	4	11.5
	Total	16
Z12 -Ap	NF Global C. kahawae	4	9.5
	NF Best geNorm	4	10.25
	NF Best two ranking genes	4	7.5
	NF Global C. arabica-C. kahawae	4	6.75
	Total	16
Z12 -ApV	NF Global C. kahawae	4	8.5
	NF Best geNorm	4	9.25
	NF Best two ranking genes	4	10
	NF Global C. arabica-C. kahawae	4	6.25
	Total	16
Z12 -M	NF Global C. kahawae	4	6.75
	NF Best geNorm	4	4.25
	NF Best two ranking genes	4	10
	NF Global C. arabica-C. kahawae	4	13
	Total	16
Q2 -Ap	NF Global C. kahawae	4	9
	NF Best geNorm	4	6.25
	NF Best two ranking genes	4	11.5
	NF Global C. arabica-C. kahawae	4	7.25
	Total	16
Q2 -ApV	NF Global C. kahawae	4	10.25
	NF Best geNorm	4	8.75
	NF Best two ranking genes	4	10.25
	NF Global C. arabica-C. kahawae	4	4.75
	Total	16
Q2 -M	NF Global C. kahawae	4	7.5
	NF Best geNorm	4	5.5
	NF Best two ranking genes	4	11.25
	NF Global C. arabica-C. kahawae	4	9.75
	Total	16
Test Statistics a,b
	A29 -Ap	A29 -ApV	A29 -M	A67 -Ap	A67 -ApV	A67 -M	Z12 -Ap	Z12 -ApV	Z12 -M	Q2 -Ap	Q2 -ApV	Q2 -M
Chi-Square	1.19118	7.34559	7.125	4.56618	2.69118	3.19853	1.43382	1.38971	7.69853	2.80147	3.57353	3.375
df	3	3	3	3	3	3	3	3	3	3	3	3
Asymp. Sig.	0.755121	0.0616615	0.0680185	0.206463	0.441729	0.362017	0.697626	0.707949	0.0526709	0.423258	0.31135	0.33734
a. Kruskal Wallis test
b. Grouping Variable: Normalization strategies
Kruskal-Wallis test
Ranks
Normalization strategies		N	Mean Rank
A29 -Ap	NF Global C. kahawae	4	6.5
	NF Best geNorm	4	6.75
	NF Best two ranking genes	4	6.25
	Total	12
A29 -ApV	NF Global C. kahawae	4	6.25
	NF Best geNorm	4	4.75
	NF Best two ranking genes	4	8.5
	Total	12
A29 -M	NF Global C. kahawae	4	7
	NF Best geNorm	4	3.75
	NF Best two ranking genes	4	8.75
	Total	12
A67 -Ap	NF Global C. kahawae	4	6.25
	NF Best geNorm	4	4.75
	NF Best two ranking genes	4	8.5
	Total	12
A67 -ApV	NF Global C. kahawae	4	6.25
	NF Best geNorm	4	4.75
	NF Best two ranking genes	4	8.5
	Total	12
A67 -M	NF Global C. kahawae	4	6.5
	NF Best geNorm	4	4.75
	NF Best two ranking genes	4	8.25
	Total	12
Z12 -Ap	NF Global C. kahawae	4	6.75
	NF Best geNorm	4	7.5
	NF Best two ranking genes	4	5.25
	Total	12
Z12 -ApV	NF Global C. kahawae	4	5.75
	NF Best geNorm	4	6.5
	NF Best two ranking genes	4	7.25
	Total	12
Z12 -M	NF Global C. kahawae	4	6.25
	NF Best geNorm	4	4.25
	NF Best two ranking genes	4	9
	Total	12
Q2 -Ap	NF Global C. kahawae	4	6.25
	NF Best geNorm	4	4.75
	NF Best two ranking genes	4	8.5
	Total	12
Q2 -ApV	NF Global C. kahawae	4	7
	NF Best geNorm	4	5.75
	NF Best two ranking genes	4	6.75
	Total	12
Q2 -M	NF Global C. kahawae	4	6.5
	NF Best geNorm	4	4.5
	NF Best two ranking genes	4	8.5
	Total	12
Test Statistics a,b
	A29 -Ap	A29 -ApV	A29 -M	A67 -Ap	A67 -ApV	A67 -M	Z12 -Ap	Z12 -ApV	Z12 -M	Q2 -Ap	Q2 -ApV	Q2 -M
Chi-Square	0.0384615	2.19231	3.96154	2.19231	2.19231	1.88462	0.807692	0.346154	3.5	2.19231	0.269231	2.46154
df	2	2	2	2	2	2	2	2	2	2	2	2
Asymp. Sig.	0.980953	0.334154	0.137963	0.334154	0.334154	0.389727	0.667747	0.841073	0.173774	0.334154	0.874052	0.292068
a. Kruskal Wallis test
b. Grouping Variable: Normalization strategies
Kruskal-Wallis test
Ranks
Normalization strategies		N	Mean Rank
A29 -Ap	NF Global C. kahawae	4	4.25
	NF Best geNorm	4	4.75
	Total	8
A29 -ApV	NF Global C. kahawae	4	5.25
	NF Best geNorm	4	3.75
	Total	8
A29 -M	NF Global C. kahawae	4	5.75
	NF Best geNorm	4	3.25
	Total	8
A67 -Ap	NF Global C. kahawae	4	5.25
	NF Best geNorm	4	3.75
	Total	8
A67 -ApV	NF Global C. kahawae	4	5.25
	NF Best geNorm	4	3.75
	Total	8
A67 -M	NF Global C. kahawae	4	5.25
	NF Best geNorm	4	3.75
	Total	8
Z12 -Ap	NF Global C. kahawae	4	4.25
	NF Best geNorm	4	4.75
	Total	8
Z12 -ApV	NF Global C. kahawae	4	4.25
	NF Best geNorm	4	4.75
	Total	8
Z12 -M	NF Global C. kahawae	4	5.25
	NF Best geNorm	4	3.75
	Total	8
Q2 -Ap	NF Global C. kahawae	4	5.25
	NF Best geNorm	4	3.75
	Total	8
Q2 -ApV	NF Global C. kahawae	4	5
	NF Best geNorm	4	4
	Total	8
Q2 -M	NF Global C. kahawae	4	5.5
	NF Best geNorm	4	3.5
	Total	8
Test Statistics a,b
	A29 -Ap	A29 -ApV	A29 -M	A67 -Ap	A67 -ApV	A67 -M	Z12 -Ap	Z12 -ApV	Z12 -M	Q2 -Ap	Q2 -ApV	Q2 -M
Chi-Square	0.0833333	0.75	2.08333	0.75	0.75	0.75	0.0833333	0.0833333	0.75	0.75	0.333333	1.33333
df	1	1	1	1	1	1	1	1	1	1	1	1
Asymp. Sig.	0.77283	0.386476	0.148915	0.386476	0.386476	0.386476	0.77283	0.77283	0.386476	0.386476	0.563703	0.248213
a. Kruskal Wallis test
b. Grouping Variable: Normalization strategies
