# Supplementary material for: Comparative Validation of Conventional and RNA-Seq Data-Derived Reference Genes for qPCR Expression Studies of Colletotrichum kahawae
Source: PLoS One. 2016 Mar 7;11(3):e0150651. doi: 10.1371/journal.pone.0150651 (PMC4780792; doi:10.1371/journal.pone.0150651)
Supplement: S7 Table — Test statistics given by the Mann-Whitney test on thr1 expression, comparing time points for C.arabica-C.kahawae and lifecycle stages for C. kahawae. (XLSX) [file pone.0150651.s012.xlsx]

## Sheet: Sheet1
S7 Table. Statistical analysis of thr1 expression between different time points. Test statistics given by the Mann-Whitney test on thr1 expression, comparing time points for C.arabica-C.kahawae and lifecycle stages for C. kahawae.
Mann-Whitney test
Ranks
V1		N	Mean Rank	Sum of Ranks
A29	24h	6	5.66667	34
	48h	6	7.33333	44
	Total	12
A67	24h	6	6.66667	40
	72h	6	6.33333	38
	Total	12
Z12	24h	6	5.83333	35
	48h	6	7.16667	43
	Total	12
Q2	24h	6	6.83333	41
	48h	6	6.16667	37
	Total	12
Test Statistics a
	A29	A67	Z12	Q2
Mann-Whitney U	13	17	14	16
Wilcoxon W	34	38	35	37
Z	-0.800641	-0.160128	-0.640513	-0.320818
Asymp. Sig. (2-tailed)	0.42334	0.87278	0.521839	0.748349
Exact Sig. [2*(1-tailed Sig.)]	,485b	,937b	,589b	,818b
a.Grouping variable: V1
b. Not corrected for ties
Mann-Whitney test
Ranks
V1		N	Mean Rank	Sum of Ranks
A29	24h	6	6	36
	72h	6	7	42
	Total	12
A67	24h	6	9.5	57
	96h	6	3.5	21
	Total	12
Z12	24h	6	4	24
	72h	6	9	54
	Total	12
Q2	24h	6	7.5	45
	72h	6	5.5	33
	Total	12
Test Statistics a
	A29	A67	Z12	Q2
Mann-Whitney U	15	0	3	12
Wilcoxon W	36	21	24	33
Z	-0.480384	-2.88231	-2.40192	-0.962453
Asymp. Sig. (2-tailed)	0.630954	0.00394775	0.0163092	0.335822
Exact Sig. [2*(1-tailed Sig.)]	,699b	,002b	,015b	,394b
a.Grouping variable: V1
b. Not corrected for ties
Mann-Whitney test
Ranks
V1		N	Mean Rank	Sum of Ranks
A29	48h	6	7.16667	43
	72h	6	5.83333	35
	Total	12
A67	72h	6	9.5	57
	96h	6	3.5	21
	Total	12
Z12	48h	6	3.83333	23
	72h	6	9.16667	55
	Total	12
Q2	48h	6	7.66667	46
	72h	6	5.33333	32
	Total	12
Test Statistics a
	A29	A67	Z12	Q2
Mann-Whitney U	14	0	2	11
Wilcoxon W	35	21	23	32
Z	-0.640513	-2.88231	-2.56205	-1.1209
Asymp. Sig. (2-tailed)	0.521839	0.00394775	0.0104056	0.262332
Exact Sig. [2*(1-tailed Sig.)]	,589b	,002b	,009b	,310b
a.Grouping variable: V1
b. Not corrected for ties
Mann-Whitney test
Ranks
V1		N	Mean Rank	Sum of Ranks
A29	Ap	4	4.5	18
	ApV	4	4.5	18
	Total	8
A67	Ap	4	6	24
	ApV	4	3	12
	Total	8
Z12	Ap	4	4.5	18
	ApV	4	4.5	18
	Total	8
Q2	Ap	4	6.5	26
	ApV	4	2.5	10
	Total	8
Test Statistics a
	A29	A67	Z12	Q2
Mann-Whitney U	8	2	8	0
Wilcoxon W	18	12	18	10
Z	0	-1.73205	0	-2.3094
Asymp. Sig. (2-tailed)	1	0.0832645	1	0.0209213
Exact Sig. [2*(1-tailed Sig.)]	1,000b	,114b	1,000b	,029b
a.Grouping variable: V1
b. Not corrected for ties
Mann-Whitney test
Ranks
V1		N	Mean Rank	Sum of Ranks
A29	Ap	4	2.5	10
	M	4	6.5	26
	Total	8
A67	Ap	4	2.5	10
	M	4	6.5	26
	Total	8
Z12	Ap	4	2.5	10
	M	4	6.5	26
	Total	8
Q2	Ap	4	2.5	10
	M	4	6.5	26
	Total	8
Test Statistics a
	A29	A67	Z12	Q2
Mann-Whitney U	0	0	0	0
Wilcoxon W	10	10	10	10
Z	-2.3094	-2.3094	-2.3094	-2.3094
Asymp. Sig. (2-tailed)	0.0209213	0.0209213	0.0209213	0.0209213
Exact Sig. [2*(1-tailed Sig.)]	,029b	,029b	,029b	,029b
a.Grouping variable: V1
b. Not corrected for ties
Mann-Whitney test
Ranks
V1		N	Mean Rank	Sum of Ranks
A29	ApV	4	2.5	10
	M	4	6.5	26
	Total	8
A67	ApV	4	2.5	10
	M	4	6.5	26
	Total	8
Z12	ApV	4	2.5	10
	M	4	6.5	26
	Total	8
Q2	ApV	4	2.5	10
	M	4	6.5	26
	Total	8
Test Statistics a
	A29	A67	Z12	Q2
Mann-Whitney U	0	0	0	0
Wilcoxon W	10	10	10	10
Z	-2.3094	-2.3094	-2.3094	-2.3094
Asymp. Sig. (2-tailed)	0.0209213	0.0209213	0.0209213	0.0209213
Exact Sig. [2*(1-tailed Sig.)]	,029b	,029b	,029b	,029b
a.Grouping variable: V1
b. Not corrected for ties
