# Supplementary material for: Comparative Validation of Conventional and RNA-Seq Data-Derived Reference Genes for qPCR Expression Studies of Colletotrichum kahawae
Source: PLoS One. 2016 Mar 7;11(3):e0150651. doi: 10.1371/journal.pone.0150651 (PMC4780792; doi:10.1371/journal.pone.0150651)
Supplement: S8 Table — Test statistics given by the Mann-Whitney test on cat2 expression, comparing time points for C.arabica-C.kahawae and lifecycle stages for C. kahawae. (XLSX) [file pone.0150651.s013.xlsx]

## Sheet: Sheet1
S8 Table. Statistical analysis of cat2 expression between different time points. Test statistics given by the Mann-Whitney test on cat2 expression, comparing time points for C.arabica-C.kahawae and lifecycle stages for C. kahawae.
Mann-Whitney test
Ranks
V1		N	Mean Rank	Sum of Ranks
A29	24h	6	8	48
	48h	6	5	30
	Total	12
A67	24h	6	5.83333	35
	72h	6	7.16667	43
	Total	12
Z12	24h	6	8	48
	48h	6	5	30
	Total	12
Q2	24h	6	5.16667	31
	48h	6	7.83333	47
	Total	12
Test Statistics a
	A29	A67	Z12	Q2
Mann-Whitney U	9	14	9	10
Wilcoxon W	30	35	30	31
Z	-1.44115	-0.640513	-1.44115	-1.28103
Asymp. Sig. (2-tailed)	0.149541	0.521839	0.149541	0.200185
Exact Sig. [2*(1-tailed Sig.)]	,180b	,589b	,180b	,240b
a.Grouping variable: V1
b. Not corrected for ties
Mann-Whitney test
Ranks
V1		N	Mean Rank	Sum of Ranks
A29	24h	6	8.16667	49
	72h	6	4.83333	29
	Total	12
A67	24h	6	9.5	57
	96h	6	3.5	21
	Total	12
Z12	24h	6	6.66667	40
	72h	6	6.33333	38
	Total	12
Q2	24h	6	8.5	51
	72h	6	4.5	27
	Total	12
Test Statistics a
	A29	A67	Z12	Q2
Mann-Whitney U	8	0	17	6
Wilcoxon W	29	21	38	27
Z	-1.60128	-2.88231	-0.160128	-1.92154
Asymp. Sig. (2-tailed)	0.109315	0.00394775	0.87278	0.0546639
Exact Sig. [2*(1-tailed Sig.)]	,132b	,002b	,937b	,065b
a.Grouping variable: V1
b. Not corrected for ties
Mann-Whitney test
Ranks
V1		N	Mean Rank	Sum of Ranks
A29	48h	6	7.33333	44
	72h	6	5.66667	34
	Total	12
A67	72h	6	9.33333	56
	96h	6	3.66667	22
	Total	12
Z12	48h	6	7	42
	72h	6	6	36
	Total	12
Q2	48h	6	8.5	51
	72h	6	4.5	27
	Total	12
Test Statistics a
	A29	A67	Z12	Q2
Mann-Whitney U	13	1	15	6
Wilcoxon W	34	22	36	27
Z	-0.800641	-2.72218	-0.480384	-1.92154
Asymp. Sig. (2-tailed)	0.42334	0.00648531	0.630954	0.0546639
Exact Sig. [2*(1-tailed Sig.)]	,485b	,004b	,699b	,065b
a.Grouping variable: V1
b. Not corrected for ties
Mann-Whitney test
Ranks
V1		N	Mean Rank	Sum of Ranks
A29	Ap	4	3	12
	ApV	4	6	24
	Total	8
A67	Ap	4	5	20
	ApV	4	4	16
	Total	8
Z12	Ap	4	2.5	10
	ApV	4	6.5	26
	Total	8
Q2	Ap	4	2.5	10
	ApV	4	6.5	26
	Total	8
Test Statistics a
	A29	A67	Z12	Q2
Mann-Whitney U	2	6	0	0
Wilcoxon W	12	16	10	10
Z	-1.75305	-0.57735	-2.3094	-2.3094
Asymp. Sig. (2-tailed)	0.0795941	0.563703	0.0209213	0.0209213
Exact Sig. [2*(1-tailed Sig.)]	,114b	,686b	,029b	,029b
a.Grouping variable: V1
b. Not corrected for ties
Mann-Whitney test
Ranks
V1		N	Mean Rank	Sum of Ranks
A29	Ap	4	2.5	10
	M	4	6.5	26
	Total	8
A67	Ap	4	6.5	26
	M	4	2.5	10
	Total	8
Z12	Ap	4	6.5	26
	M	4	2.5	10
	Total	8
Q2	Ap	4	6.5	26
	M	4	2.5	10
	Total	8
Test Statistics a
	A29	A67	Z12	Q2
Mann-Whitney U	0	0	0	0
Wilcoxon W	10	10	10	10
Z	-2.3094	-2.3094	-2.3094	-2.3094
Asymp. Sig. (2-tailed)	0.0209213	0.0209213	0.0209213	0.0209213
Exact Sig. [2*(1-tailed Sig.)]	,029b	,029b	,029b	,029b
a.Grouping variable: V1
b. Not corrected for ties
Mann-Whitney test
Ranks
V1		N	Mean Rank	Sum of Ranks
A29	ApV	4	3.5	14
	M	4	5.5	22
	Total	8
A67	ApV	4	6.5	26
	M	4	2.5	10
	Total	8
Z12	ApV	4	6.5	26
	M	4	2.5	10
	Total	8
Q2	ApV	4	6.5	26
	M	4	2.5	10
	Total	8
Test Statistics a
	A29	A67	Z12	Q2
Mann-Whitney U	4	0	0	0
Wilcoxon W	14	10	10	10
Z	-1.1547	-2.3094	-2.3094	-2.3094
Asymp. Sig. (2-tailed)	0.248213	0.0209213	0.0209213	0.0209213
Exact Sig. [2*(1-tailed Sig.)]	,343b	,029b	,029b	,029b
a.Grouping variable: V1
b. Not corrected for ties
